# Supplementary material for: Differential Prognostic Impact of IABP-SHOCK II Scores According to Treatment Strategy in Cardiogenic Shock Complicating Acute Coronary Syndrome: From the RESCUE Registry
Source: Medicina (Kaunas). 2024 Jan 20;60(1):183. doi: 10.3390/medicina60010183 (PMC10818598; doi:10.3390/medicina60010183)
Supplement: Supplementary file 1 [file medicina-60-00183-s001.zip]

Archive with 1 entries (1 files):
- medicina-2790563-supplementary.pdf
